# Supplementary material for: Reticuline and Coclaurine Exhibit Vitamin D Receptor-Dependent Anticancer and Pro-Apoptotic Activities in the Colorectal Cancer Cell Line HCT116
Source: Curr Issues Mol Biol. 2025 Oct 1;47(10):810. doi: 10.3390/cimb47100810 (PMC12564130; doi:10.3390/cimb47100810)
Supplement: Supplementary file 1 [file cimb-47-00810-s001.zip]

Archive with 1 entries (1 files):
- cimb-3878374 supplementary.pdf
